# Supplementary material for: Analysis of aPTT predictors after unfractionated heparin administration in intensive care units using machine learning models
Source: PLoS One. 2025 Jul 21;20(7):e0328709. doi: 10.1371/journal.pone.0328709 (PMC12279130; doi:10.1371/journal.pone.0328709)
Supplement: S3 File — S4 Table: Patient characteristics in the study population for first heparin infusion (A) and multiple infusions (B) at each facility. S5 Table: Patient characteristics across three classes of baseline aPTT for first heparin infusion (A) and multiple infusions (B). S6 Table: Patient characteristics across three classes of target aPTT for first heparin infusion (A) and multiple infusions (B). S7 Table: Predictive performance of aPTT in each class for first heparin infusion. S8 Table: Predictive performance of aPTT in each class for first heparin infusion (A) and multiple infusions (B). S9 Table: Predictive performance of aPTT for multiple heparin infusions. (XLSX) [file pone.0328709.s003.xlsx]

## Sheet: Supplementary Table S4
	Supplementary Table S4.
	Patient characteristics in the study population for first heparin infusion (A) and multiple infusions (B) at each facility.
	A
		facility1	facility2	facility3	facility4	facility5	facility6	p-value	p < 0.05
	n = 837
	837 data	223 data	47 data	38 data	180 data	219 data	130 data
	Patient information
	Sex							0.15
	Male (%)	159 (71.3%)	30 (63.8%)	19 (50.0%)	117 (65.0%)	152 (69.4%)	85 (65.4%)
	Female (%)	64 (28.7%)	17 (36.2%)	19 (50.0%)	63 (35.0%)	67 (30.6%)	45 (34.6%)
	Age (years)	69.06 ± 15.25	74.26 ± 12.71	74.39 ± 10.11	71.54 ± 12.77	70.83 ± 14.41	67.98 ± 13.51	0.044	*
	Height (cm)	163.85 ± 9.64	156.47 ± 11.55	160.11 ± 10.29	161.68 ± 9.83	162.76 ± 10.01	163.07 ± 9.83	p<0.001	*
	Weight (kg)	65.70 ± 18.41	54.77 ± 14.01	58.74 ± 11.63	62.68 ± 16.55	63.53 ± 15.6	61.87 ± 12.85	0.002	*
	Blood types							0.38
	A	81 (39.9%)	17 (47.2%)	19 (51.4%)	45 (37.2%)	93 (42.7%)	54 (42.9%)
	B	53 (26.1%)	8 (22.2%)	7 (18.9%)	29 (24.0%)	43 (19.7%)	31 (24.6%)
	O	40 (19.7%)	8 (22.2%)	10 (27.0%)	33 (27.3%)	60 (27.5%)	34 (27.0%)
	AB	29 (14.3%)	3 (8.3%)	1 (2.7%)	14 (11.6%)	22 (10.1%)	7 (5.6%)
	CBV (L)	4.55 ± 1.01	3.9 ± 0.83	4.16 ± 0.69	4.37 ± 0.93	4.44 ± 0.88	4.33 ± 0.73	0.001	*
	Disease							p<0.001	*
	Circulatory disease	67 (30.0%)	42 (89.4%)	14 (36.8%)	143 (79.4%)	191 (87.2%)	119 (91.5%)
	Cerebrovascular disease	25 (11.2%)	0 (0.0%)	18 (47.4%)	4 (2.2%)	9 (4.1%)	10 (7.7%)
	Other	131 (58.7%)	5 (10.6%)	6 (15.8%)	33 (18.3%)	19 (8.7%)	1 (0.8%)
	Surgery							p<0.001	*
	No	191 (85.7%)	42 (89.4%)	23 (60.5%)	167 (92.8%)	213 (97.3%)	113 (86.9%)
	Yes	32 (14.3%)	5 (10.6%)	15 (39.5%)	13 (7.2%)	6 (2.7%)	17 (13.1%)
	ECMO treatment
	ECMO							0.063
	No	196 (87.9%)	39 (83.0%)	34 (89.5%)	165 (91.7%)	185 (84.5%)	122 (93.8%)
	Yes	27 (12.1%)	8 (17.0%)	4 (10.5%)	15 (8.3%)	34 (15.5%)	8 (6.2%)
	Combination treatment with ECMO
	CRRT							0.026	*
	No	220 (98.7%)	45 (95.7%)	38 (100.0%)	175 (97.2%)	206 (94.1%)	129 (99.2%)
	Yes	3 (1.3%)	2 (4.3%)	0 (0.0%)	5 (2.8%)	13 (5.9%)	1 (0.8%)
	Impella							p<0.001	*
	No	223 (100.0%)	43 (91.5%)	38 (100.0%)	179 (99.4%)	218 (99.5%)	127 (97.7%)
	Yes	0 (0.0%)	4 (8.5%)	0 (0.0%)	1 (0.6%)	1 (0.5%)	3 (2.3%)
	aPTT
	Baseline aPTT	37.36 ± 14.12	65.58 ± 62.94	40.66 ± 25.53	42.22 ± 39.17	47.27 ± 44.08	74.54 ± 65.28	p<0.001	*
	Elapsed time (h)	18.90 ± 5.45	13.41 ± 4.74	16.80 ± 5.24	17.50 ± 6.08	14.46 ± 5.12	16.62 ± 5.95	p<0.001	*
	Laboratory data
	Albumin (g/dL)	3.01 ± 0.59	3.48 ± 0.71	3.52 ± 0.73	3.65 ± 0.68	3.28 ± 0.69	3.47 ± 0.62	p<0.001	*
	T-Bil (mg/dL)	0.96 ± 0.71	0.78 ± 0.49	1.02 ± 0.62	0.75 ± 0.42	0.96 ± 0.61	0.84 ± 0.52	0.002	*
	AST (U/L)	58.83 ± 74.50	137.93 ± 199.34	88.39 ± 156.24	86.16 ± 141.81	159.45 ± 225.36	120.55 ± 163.30	p<0.001	*
	ALT (U/L)	40.92 ± 60.49	79.24 ± 118.69	38.71 ± 46.23	47.60 ± 72.27	64.88 ± 91.69	57.04 ± 69.34	0.009	*
	LDH (U/L)	424.80 ± 271.71	470.6 ± 465.75	396.74 ± 344.0	400.52 ± 298.34	524.29 ± 407.9	410.53 ± 302.17	0.004	*
	Serum creatinine (mg/dL)	1.29 ± 0.88	1.16 ± 0.63	0.99 ± 0.35	1.26 ± 0.86	1.43 ± 1.02	1.12 ± 0.65	0.086
	Calcium (mg/dL)	8.26 ± 0.68	8.64 ± 0.79	8.79 ± 0.69	8.76 ± 0.66	8.50 ± 0.72	8.67 ± 0.72	p<0.001	*
	White blood cell count (/μL)	8922.37 ± 3659.13	9586.96 ± 3354.71	9371.05 ± 3026.18	10343.02 ± 3691.75	11006.49 ± 4590.70	9996.83 ± 3636.68	p<0.001	*
	Erythrocyte count (106/μL)	4.03 ± 0.83	4.01 ± 0.80	4.05 ± 0.75	4.18 ± 0.77	4.03 ± 0.77	4.20 ± 0.66	0.089
	Hemoglobin (g/dL)	12.37 ± 2.41	12.44 ± 2.31	12.63 ± 2.37	12.83 ± 2.40	12.38 ± 2.35	12.64 ± 2.04	0.332
	Hematocrit (%)	36.48 ± 6.96	36.55 ± 6.44	38.36 ± 7.33	38.14 ± 6.51	36.73 ± 6.67	37.55 ± 5.86	0.078
	MCV (fL)	91.20 ± 6.02	91.87 ± 5.82	94.93 ± 5.84	92.00 ± 5.76	91.56 ± 6.21	89.87 ± 5.37	p<0.001	*
	MCH (pg)	30.93 ± 1.95	31.26 ± 2.20	31.10 ± 2.02	30.93 ± 1.97	30.81 ± 1.95	30.38 ± 1.73	0.011	*
	MCHC (g/dL)	33.82 ± 1.31	34.04 ± 1.27	32.97 ± 1.16	33.61 ± 1.30	33.66 ± 1.25	33.66 ± 1.19	p<0.001	*
	Platelet count (103/μL)	178.52 ± 75.88	203.66 ± 71.32	176.26 ± 62.62	201.33 ± 66.46	180.92 ± 78.80	191.48 ± 61.47	0.002	*
	PT-INR	1.24 ± 0.36	1.26 ± 0.53	1.16 ± 0.17	1.13 ± 0.28	1.25 ± 0.48	1.36 ± 0.54	p<0.001	*
	Fibrinogen (mg/dL)	377.15 ± 157.84	287.16 ± 86.96	328.32 ± 99.82	358.75 ± 150.94	365.56 ± 129.08	334.25 ± 112.21	0.048	*
	AT-III (%)	80.17 ± 16.53	83.40 ± 8.03	61.25 ± 31.75	81.22 ± 11.58	84.11 ± 22.47	78.57 ± 17.26	0.664
	D-dimer (μg/mL)	5.73 ± 8.79	8.06 ± 13.50	4.31 ± 6.72	6.35 ± 10.50	6.14 ± 10.03	3.95 ± 7.11	0.007	*
	Vital signs
	Body temperature (℃)	36.92 ± 0.94	36.0 ± 1.25	36.8 ± 0.77	36.59 ± 0.99	36.40 ± 0.88	36.35 ± 0.97	p<0.001	*
	Respiratory rate (/min)	12.58 ± 3.24	12.36 ± 9.97	nan ± nan	17.90 ± 5.70	15.33 ± 8.19	10.00 ± nan	p<0.001	*
	Pulse rate (/min)	nan ± nan	67.80 ± 18.55	90.37 ± 21.82	82.31 ± 18.63	nan ± nan	86.45 ± 21.64	0.002	*
	SpO2 (%)	96.99 ± 2.40	97.19 ± 2.91	98.00 ± 1.89	96.94 ± 2.30	96.91 ± 2.71	99.00 ± nan	0.157
	SBP (mmHg)	119.75 ± 23.94	129.78 ± 23.22	123.92 ± 21.59	122.33 ± 23.11	116.69 ± 22.09	103.80 ± 21.51	p<0.001	*
	DBP (mmHg)	71.45 ± 14.93	77.12 ± 19.40	75.86 ± 14.16	71.34 ± 16.25	69.82 ± 16.82	61.97 ± 14.77	p<0.001	*
	Balance outputs
	Urine volume (mL/day)	961.13 ± 736.68	355.20 ± 315.90	891.39 ± 1031.88	613.01 ± 740.91	682.36 ± 742.90	1079.28 ± 809.27	p<0.001	*
	Balance inputs
	TFV (mL)	2211.55 ± 1757.14	2826.60 ± 2062.34	2572.82 ± 1537.58	1969.10 ± 1472.34	3191.61 ± 1979.89	2319.34 ± 1340.60	p<0.001	*
	Plasma product volume (mL)	101.17 ± 405.70	0.0 ± 0.0	151.58 ± 415.40	14.67 ± 95.48	60.27 ± 252.44	59.08 ± 368.50	0.013	*
	Only for patients administered the above (mL)	1187.37 ± 817.70	nan ± nan	1152.00 ± 394.36	528.00 ± 262.91	825.00 ± 503.19	1536.00 ± 1242.45	0.139
	Platelet Preparation Dosage (mL)	23.54 ± 121.07	0.0 ± 0.0	36.84 ± 114.3	1.39 ± 18.63	3.2 ± 27.32	5.0 ± 41.23	0.001	*
	Only for patients administered the above (mL)	525.00 ± 262.73	nan ± nan	350.00 ± 122.47	250.00 ± nan	233.33 ± 28.87	325.00 ± 106.07	0.184
	Erythrocyte production volume (mL)	141.88 ± 421.78	23.83 ± 114.26	206.32 ± 519.5	32.67 ± 136.52	97.17 ± 412.71	86.15 ± 400.32	0.003	*
	Only for patients administered the above (mL)	878.89 ± 679.80	560.00 ± 0.00	1120.00 ± 685.86	534.55 ± 196.18	925.22 ± 941.74	1244.44 ± 981.11	0.598
	TPV (mL)	266.59 ± 898.06	23.83 ± 114.26	394.74 ± 1027.13	48.72 ± 197.2	160.64 ± 664.28	150.23 ± 773.1	0.002	*
	Only for patients administered the above (mL)	1564.47 ± 1659.44	560.00 ± 0.00	2142.86 ± 1461.33	730.83 ± 298.28	1353.08 ± 1473.04	2170.00 ± 2169.56	0.487
	Medication (heparin dosing)
	BHC before SA (Unit/kg/h/L)	-	-	-	-	-	-	-	-
	BHC after SA (Unit/kg/h/L)	1.89 ± 1.20	2.15 ± 1.31	1.97 ± 1.19	2.08 ± 1.27	1.38 ± 1.14	2.09 ± 0.98	p<0.001	*
	B
		facility1	facility2	facility3	facility4	facility5	facility6	p-value	p < 0.05
	n=665
	3672 data	1386data	113 data	62 data	352 data	1466 data	293 data
	Patient information
	Sex							p<0.001	*
	Male (%)	1042 (75.2%)	69 (61.1%)	43 (69.4%)	242 (68.8%)	1020 (69.6%)	191 (65.2%)
	Female (%)	344 (24.8%)	44 (38.9%)	19 (30.6%)	110 (31.2%)	446 (30.4%)	102 (34.8%)
	Age (years)	62.79 ± 16.01	70.94 ± 10.58	74.50 ± 7.57	69.40 ± 12.00	70.88 ± 13.55	69.52 ± 12.80	p<0.001	*
	Height (cm)	164.50 ± 9.51	154.67 ± 12.13	160.29 ± 9.40	163.42 ± 8.97	163.29 ± 10.01	161.44 ± 9.63	p<0.001	*
	Weight (kg)	70.95 ± 17.65	52.04 ± 13.90	58.50 ± 12.49	65.73 ± 15.80	63.39 ± 14.67	59.90 ± 13.29	p<0.001	*
	Blood types							p<0.001	*
	A	588 (47.5%)	69 (66.3%)	31 (52.5%)	110 (34.7%)	596 (40.7%)	133 (45.9%)
	B	231 (18.7%)	3 (2.9%)	16 (27.1%)	98 (30.9%)	275 (18.8%)	71 (24.5%)
	O	267 (21.6%)	16 (15.4%)	12 (20.3%)	66 (20.8%)	416 (28.4%)	74 (25.5%)
	AB	152 (12.3%)	16 (15.4%)	0 (0.0%)	43 (13.6%)	179 (12.2%)	12 (4.1%)
	CBV (L)	4.84 ± 0.96	3.76 ± 0.80	4.14 ± 0.72	4.57 ± 0.90	4.45 ± 0.82	4.21 ± 0.76	p<0.001	*
	Disease							p<0.001	*
	Circulatory disease	256 (18.5%)	103 (91.2%)	25 (40.3%)	204 (58.0%)	1365 (93.1%)	281 (95.9%)
	Cerebrovascular disease	32 (2.3%)	0 (0.0%)	1 (1.6%)	5 (1.4%)	15 (1.0%)	12 (4.1%)
	Other	1098 (79.2%)	10 (8.8%)	36 (58.1%)	143 (40.6%)	86 (5.9%)	0 (0.0%)
	Surgery							p<0.001	*
	No	1372 (99.0%)	107 (94.7%)	58 (93.5%)	343 (97.4%)	1426 (97.3%)	275 (93.9%)
	Yes	14 (1.0%)	6 (5.3%)	4 (6.5%)	9 (2.6%)	40 (2.7%)	18 (6.1%)
	ECMO treatment
	ECMO							p<0.001	*
	No	1116 (80.5%)	51 (45.1%)	46 (74.2%)	229 (65.1%)	1323 (90.2%)	254 (86.7%)
	Yes	270 (19.5%)	62 (54.9%)	16 (25.8%)	123 (34.9%)	143 (9.8%)	39 (13.3%)
	Combination treatment with ECMO
	CRRT							p<0.001	*
	No	1380 (99.6%)	97 (85.8%)	52 (83.9%)	300 (85.2%)	1403 (95.7%)	273 (93.2%)
	Yes	6 (0.4%)	16 (14.2%)	10 (16.1%)	52 (14.8%)	63 (4.3%)	20 (6.8%)
	Impella							p<0.001	*
	No	1386 (100.0%)	92 (81.4%)	62 (100.0%)	351 (99.7%)	1460 (99.6%)	285 (97.3%)
	Yes	0 (0.0%)	21 (18.6%)	0 (0.0%)	1 (0.3%)	6 (0.4%)	8 (2.7%)
	aPTT
	Baseline aPTT	51.00 ± 16.81	87.61 ± 46.13	49.65 ± 17.16	57.28 ± 30.23	55.50 ± 28.90	58.19 ± 33.11	p<0.001	*
	Elapsed time (h)	16.79 ± 6.99	11.76 ± 5.58	16.43 ± 7.29	19.53 ± 5.90	13.41 ± 4.64	21.61 ± 4.80	p<0.001	*
	Laboratory data
	Albumin (g/dL)	2.58 ± 0.48	2.59 ± 0.56	2.56 ± 0.58	3.06 ± 0.06	2.65 ± 0.59	2.89 ± 0.57	p<0.001	*
	T-Bil (mg/dL)	0.78 ± 0.64	1.33 ± 0.84	1.79 ± 1.53	1.17 ± 1.08	1.09 ± 0.85	1.19 ± 0.90	p<0.001	*
	AST (U/L)	50.46 ± 63.04	207.60 ± 222.77	108.95 ± 175.87	146.90 ± 260.87	112.33 ± 181.53	148.00 ± 222.70	p<0.001	*
	ALT (U/L)	47.65 ± 58.46	88.88 ± 101.66	51.95 ± 40.96	63.74 ± 90.09	66.20 ± 99.81	79.32 ± 121.54	p<0.001	*
	LDH (U/L)	390.92 ± 169.64	746.97 ± 432.87	559.00 ± 389.16	574.17 ± 485.19	519.34 ± 385.19	602.02 ± 498.57	p<0.001	*
	Serum creatinine (mg/dL)	1.14 ± 0.84	0.98 ± 0.65	1.16 ± 0.63	1.33 ± 0.76	1.36 ± 0.89	1.44 ± 0.82	p<0.001	*
	Calcium (mg/dL)	7.89 ± 0.54	7.99 ± 0.93	8.05 ± 0.73	8.22 ± 0.75	8.13 ± 0.65	8.08 ± 0.66	p<0.001	*
	White blood cell count (/μL)	9081.79 ± 3870.68	8390.18 ± 2875.46	10064.91 ± 4352.15	10811.63 ± 4201.41	10056.39 ± 3935.40	10104.15 ± 3695.83	p<0.001	*
	Erythrocyte count (106/μL)	3.79 ± 0.72	3.10 ± 0.54	3.68 ± 0.66	3.81 ± 0.61	3.67 ± 0.58	3.57 ± 0.58	p<0.001	*
	Hemoglobin (g/dL)	11.46 ± 1.96	9.62 ± 1.59	11.63 ± 1.89	11.54 ± 1.87	11.13 ± 1.85	10.87 ± 1.74	p<0.001	*
	Hematocrit (%)	34.05 ± 5.87	27.84 ± 4.96	35.39 ± 5.58	34.13 ± 5.13	33.38 ± 5.07	32.31 ± 4.89	p<0.001	*
	MCV (fL)	90.33 ± 5.05	89.72 ± 3.85	96.55 ± 5.06	89.79 ± 4.35	91.10 ± 5.14	90.55 ± 4.74	p<0.001	*
	MCH (pg)	30.40 ± 1.65	31.06 ± 1.25	31.69 ± 1.63	30.35 ± 1.36	30.36 ± 1.80	30.53 ± 1.49	p<0.001	*
	MCHC (g/dL)	33.68 ± 1.09	34.60 ± 1.21	32.89 ± 1.07	33.80 ± 1.26	33.28 ± 1.31	33.69 ± 1.12	p<0.001	*
	Platelet count (103/μL)	185.82 ± 86.15	99.14 ± 72.97	170.12 ± 71.85	165.92 ± 78.31	143.06 ± 75.89	150.27 ± 68.37	p<0.001	*
	PT-INR	1.25 ± 0.21	1.45 ± 0.43	1.23 ± 0.16	1.27 ± 0.27	1.21 ± 0.25	1.35 ± 0.28	p<0.001	*
	Fibrinogen (mg/dL)	340.00 ± 122.99	335.73 ± 140.24	401.21 ± 116.73	430.21 ± 156.09	424.28 ± 155.27	376.75 ± 124.02	p<0.001	*
	AT-III (%)	70.41 ± 16.16	77.86 ± 18.66	72.97 ± 21.82	66.87 ± 16.51	74.87 ± 16.88	70.56 ± 13.26	0.057
	D-dimer (μg/mL)	5.76 ± 7.96	10.64 ± 13.91	11.98 ± 12.96	10.03 ± 11.92	5.93 ± 7.67	6.19 ± 8.87	p<0.001	*
	Vital signs
	Body temperature (℃)	36.71 ± 1.00	36.90 ± 1.02	36.94 ± 0.69	36.68 ± 0.79	36.89 ± 0.73	36.68 ± 0.86	p<0.001	*
	Respiratory rate (/min)	12.34 ± 3.14	7.03 ± 11.03	nan ± nan	17.25 ± 5.90	14.81 ± 5.04	11.44 ± 1.13	p<0.001	*
	Pulse rate (/min)	80.75 ± 14.67	65.59 ± 9.79	81.47 ± 17.01	81.78 ± 17.83	94.00 ± 5.55	83.34 ± 18.27	p<0.001	*
	SpO2 (%)	96.80 ± 2.37	97.50 ± 4.45	96.73 ± 3.10	95.59 ± 3.87	96.84 ± 2.67	98.00 ± 1.41	p<0.001	*
	SBP (mmHg)	120.06 ± 21.26	105.58 ± 22.81	116.92 ± 23.24	120.71 ± 21.99	113.96 ± 20.12	107.88 ± 19.36	p<0.001	*
	DBP (mmHg)	71.94 ± 13.93	68.48 ± 14.07	69.23 ± 14.25	68.37 ± 13.07	65.41 ± 14.61	61.64 ± 13.64	p<0.001	*
	Balance outputs
	Urine volume (mL/day)	1713.08 ± 984.95	1852.40 ± 1185.37	1523.02 ± 1185.06	1818.07 ± 1173.78	1573.86 ± 1210.28	1339.77 ± 875.86	p<0.001	*
	Balance inputs
	TFV (mL)	2699.49 ± 1795.90	5487.29 ± 2188.55	3155.98 ± 1702.02	3204.14 ± 2528.19	3037.69 ± 1790.07	3182.14 ± 1659.32	p<0.001	*
	Plasma product volume (mL)	22.51 ± 150.66	101.95 ± 353.96	96.77 ± 314.76	127.50 ± 321.96	53.04 ± 251.31	153.17 ± 646.01	p<0.001	*
	Only for patients administered the above (mL)	588.68 ± 514.67	1047.27 ± 560.52	750.00 ± 550.84	614.79 ± 448.97	713.39 ± 617.49	1602.86 ± 1450.41	p<0.001	*
	Platelet preparation dosage (mL)	7.22 ± 53.25	42.48 ± 120.86	24.19 ± 109.67	21.59 ± 87.31	8.56 ± 47.25	34.81 ± 139.90	p<0.001	*
	Only for patients administered the above (mL)	322.58 ± 160.64	300.00 ± 163.30	500.00 ± 100.00	316.67 ± 137.26	256.12 ± 58.30	485.71 ± 236.19	p<0.001	*
	Erythrocyte production volume (mL)	64.24 ± 207.83	416.28 ± 441.32	99.35 ± 296.05	155.91 ± 325.68	107.63 ± 348.90	212.15 ± 582.97	p<0.001	*
	Only for patients administered the above (mL)	473.62 ± 353.53	627.20 ± 400.87	770.00 ± 416.65	577.68 ± 387.06	646.64 ± 619.60	1036.00 ± 902.24	p<0.001	*
	TPV (mL)	93.97 ± 348.93	560.71 ± 784.07	220.32 ± 660.70	305.00 ± 649.29	169.23 ± 604.24	400.14 ± 1290.47	p<0.001	*
	Only for patients administered the above (mL)	608.60 ± 690.64	844.80 ± 828.99	1138.33 ± 1131.67	984.95 ± 833.19	908.75 ± 1136.63	1921.97 ± 2265.15	p<0.001	*
	Medication (heparin dosing)
	BHC before SA (Unit/kg/h/L)	1.52 ± 1.26	2.28 ± 1.63	1.93 ± 1.35	1.67 ± 1.29	1.22 ± 1.51	1.96 ± 1.34	p<0.001	*
	BHC after SA (Unit/kg/h/L)	1.59 ± 0.99	2.47 ± 1.58	2.30 ± 1.36	2.04 ± 1.39	1.37 ± 1.50	2.16 ± 1.26	p<0.001	*

## Sheet: Supplementary Table S5
	Supplementary Table S5.
	Patient characteristics in three classes of baseline aPTT in the study population for first heparin infusion (A) and multiple infusions (B).
	A
		Sub-therapeutic	Normal-therapeutic	Supra-therapeutic	p-value	p < 0.05
	n = 837
	837 data	633 data	102 data	102 data
	Patient information
	Sex				p<0.001	*
	Male (%)	426 (67.3%)	66 (64.7%)	70 (68.6%)
	Female (%)	207 (32.7%)	36 (35.3%)	32 (31.4%)
	Age (years)	70.67 ± 13.78	69.88 ± 16.08	69.45 ± 13.09	0.4938
	Height (cm)	162.57 ± 9.98	162.12 ± 10.27	161.49 ± 10.50	0.6679
	Weight (kg)	63.27 ± 15.78	62.95 ± 18.54	61.01 ± 16.07	0.2564
	Blood types				0.173
	A	237 (42.9%)	35 (36.8%)	37 (39.8%)
	B	132 (23.9%)	16 (16.8%)	23 (24.7%)
	O	133 (24.1%)	28 (29.5%)	24 (25.8%)
	AB	51 (9.2%)	16 (16.8%)	9 (9.7%)
	CBV (L)	4.41 ± 0.89	4.38 ± 1.02	4.28 ± 0.90	0.2885
	Disease				p<0.001	*
	Circulatory disease	421 (66.5%)	64 (62.7%)	91 (89.2%)
	Cerebrovascular disease	61 (9.6%)	3 (2.9%)	2 (2.0%)
	Other	151 (23.9%)	35 (34.3%)	9 (8.8%)
	Surgery				0.15
	No	570 (90.0%)	87 (85.3%)	92 (90.2%)
	Yes	63 (10.0%)	15 (14.7%)	10 (9.8%)
	ECMO treatment
	ECMO				p<0.001	*
	No	584 (92.3%)	86 (84.3%)	71 (69.6%)
	Yes	49 (7.7%)	16 (15.7%)	31 (30.4%)
	Combination treatment with ECMO
	CRRT				p<0.001	*
	No	627 (99.1%)	96 (94.1%)	90 (88.2%)
	Yes	6 (0.9%)	6 (5.9%)	12 (11.8%)
	Impella				0.006	*
	No	630 (99.5%)	102 (100.0%)	96 (94.1%)
	Yes	3 (0.5%)	0 (0.0%)	6 (5.9%)
	aPTT
	Baseline aPTT	30.05 ± 4.43	51.91 ± 11.36	159.65 ± 36.65	p<0.001	*
	Elapsed time (h)	17.16 ± 5.73	17.23 ± 6.39	13.18 ± 4.48	p<0.001	*
	Laboratory data
	Albumin (g/dL)	3.39 ± 0.68	3.11 ± 0.73	3.25 ± 0.72	p<0.001	*
	T-Bil (mg/dL)	0.87 ± 0.55	1.09 ± 0.81	0.78 ± 0.53	0.0042	*
	AST (U/L)	85.23 ± 135.04	117.95 ± 179.83	227.15 ± 259.23	p<0.001	*
	ALT (U/L)	46.56 ± 63.82	59.09 ± 97.22	88.84 ± 116.69	p<0.001	*
	LDH (U/L)	403.61 ± 263.59	561.84 ± 505.49	582.37 ± 477.05	p<0.001	*
	Serum creatinine (mg/dL)	1.24 ± 0.82	1.48 ± 1.02	1.23 ± 0.84	0.0337	*
	Calcium (mg/dL)	8.60 ± 0.66	8.24 ± 0.82	8.35 ± 0.88	p<0.001	*
	White blood cell count (/μL)	9842.80 ± 3884.91	10396.80 ± 4137.44	10463.57 ± 4105.41	0.0804
	Erythrocyte count (106/μL)	4.13 ± 0.77	3.97 ± 0.83	3.95 ± 0.73	0.0338	*
	Hemoglobin (g/dL)	12.68 ± 2.35	12.01 ± 2.22	12.12 ± 2.26	0.0136	*
	Hematocrit (%)	37.58 ± 6.65	35.90 ± 6.42	35.83 ± 6.44	0.0109	*
	MCV (fL)	91.50 ± 5.92	91.35 ± 6.46	91.39 ± 5.81	0.8613
	MCH (pg)	30.85 ± 1.95	30.73 ± 1.86	30.90 ± 2.00	0.9681
	MCHC (g/dL)	33.69 ± 1.26	33.48 ± 1.39	33.84 ± 1.26	0.1018
	Platelet count (103/μL)	192.35 ± 71.28	162.48 ± 75.03	182.11 ± 70.4	p<0.001	*
	PT-INR	1.13 ± 0.26	1.43 ± 0.52	1.77 ± 0.66	p<0.001	*
	Fibrinogen (mg/dL)	370.75 ± 130.38	346.90 ± 139.40	291.50 ± 107.36	p<0.001	*
	AT-III (%)	88.34 ± 16.48	71.31 ± 22.29	68.21 ± 23.60	p<0.001	*
	D-dimer (μg/mL)	5.34 ± 8.89	7.82 ± 11.31	5.85 ± 10.56	0.2835
	Vital signs
	Body temperature (℃)	36.67 ± 0.94	36.62 ± 0.93	35.98 ± 1.13	p<0.001	*
	Respiratory rate (/min)	14.46 ± 5.57	13.78 ± 3.14	12.21 ± 7.31	0.2908
	Pulse rate (/min)	84.39 ± 21.07	87.94 ± 19.43	78.83 ± 16.93	0.136
	SpO2 (%)	96.81 ± 2.49	97.55 ± 2.52	98.07 ± 2.14	p<0.001	*
	SBP (mmHg)	120.56 ± 23.14	116.56 ± 22.05	117.06 ± 26.47	0.1477
	DBP (mmHg)	71.51 ± 16.17	70.29 ± 16.20	69.21 ± 17.04	0.4629
	Balance outputs
	Urine volume (mL/day)	803.72 ± 797.05	928.83 ± 769.77	424.28 ± 470.39	0.001	*
	Balance inputs
	TFV (mL)	2366.61 ± 1670.59	2912.76 ± 2090.76	2818.84 ± 1946.2	0.0042	*
	Plasma product volume (mL)	56.87 ± 306.46	72.94 ± 309.14	82.35 ± 283.56	0.183
	Only for patients administered the above (mL)	1090.91 ± 831.58	1062.86 ± 617.46	840.00 ± 441.81	0.843
	Platelet preparation dosage (mL)	9.72 ± 75.50	8.82 ± 52.38	11.76 ± 63.00	0.4957
	Only for patients administered the above (mL)	473.08 ± 250.51	300.00 ± 86.60	300.00 ± 135.40	0.273
	Erythrocyte production volume (mL)	74.76 ± 312.23	137.25 ± 422.07	172.94 ± 566.95	0.0628
	Only for patients administered the above (mL)	815.86 ± 682.41	875.00 ± 714.78	1260.00 ± 1011.05	0.268
	TPV (mL)	141.34 ± 664.16	219.02 ± 703.34	267.06 ± 868.56	0.0547
	Only for patients administered the above (mL)	1443.06 ± 1631.22	1314.12 ± 1262.41	1816.00 ± 1558.42	0.563
	Medication (heparin dosing)
	BHC before SA (Unit/kg/h/L)	-	-	-	-	-
	BHC after SA (Unit/kg/h/L)	1.86 ± 1.23	1.69 ± 1.07	1.93 ± 1.20	0.252
	B
		sub-therapeutic	normal-therapeutic	supra-therapeutic	p-value	p < 0.05
	n = 665
	3672 data	1140 data	2098 data	434 data
	Patient information
	Sex				p<0.001	*
	Male (%)	848 (74.4%)	1486 (70.8%)	273 (62.9%)
	Female (%)	292 (25.6%)	612 (29.2%)	161 (37.1%)
	Age (years)	66.35 ± 14.99	67.89 ± 14.47	69.79 ± 14.70	p<0.001	*
	Height (cm)	164.26 ± 9.70	163.14 ± 9.66	161.54 ± 11.37	p<0.001	*
	Weight (kg)	67.52 ± 16.47	65.44 ± 16.19	62.61 ± 17.37	p<0.001	*
	Blood types				0.021	*
	A	473 (44.1%)	861 (43.4%)	193 (46.3%)
	B	198 (18.5%)	420 (21.2%)	76 (18.2%)
	O	297 (27.7%)	460 (23.2%)	94 (22.5%)
	AB	105 (9.8%)	243 (12.2%)	54 (12.9%)
	CBV (L)	4.66 ± 0.90	4.54 ± 0.90	4.37 ± 0.97	p<0.001	*
	Disease				0.035	*
	Circulatory disease	760 (66.7%)	1166 (55.6%)	308 (71.0%)
	Cerebrovascular disease	27 (2.4%)	36 (1.7%)	2 (0.5%)
	Other	353 (31.0%)	896 (42.7%)	124 (28.6%)
	Surgery				0.169
	No	1106 (97.0%)	2058 (98.1%)	417 (96.1%)
	Yes	34 (3.0%)	40 (1.9%)	17 (3.9%)
	ECMO treatment
	ECMO				p<0.001	*
	No	1047 (91.8%)	1681 (80.1%)	291 (67.1%)
	Yes	93 (8.2%)	417 (19.9%)	143 (32.9%)
	Combination treatment with ECMO
	CRRT				p<0.001	*
	No	1118 (98.1%)	2001 (95.4%)	386 (88.9%)
	Yes	22 (1.9%)	97 (4.6%)	48 (11.1%)
	Impella				p<0.001	*
	No	1139 (99.9%)	2078 (99.0%)	419 (96.5%)
	Yes	1 (0.1%)	20 (1.0%)	15 (3.5%)
	aPTT
	Baseline aPTT	34.80 ± 3.52	54.11 ± 10.73	113.03 ± 33.20	p<0.001	*
	Elapsed time (h)	16.52 ± 6.40	15.82 ± 6.39	14.86 ± 6.44	p<0.001	*
	Laboratory data
	Albumin (g/dL)	2.75 ± 0.59	2.64 ± 0.54	2.71 ± 0.61	p<0.001	*
	T-Bil (mg/dL)	0.98 ± 0.81	0.99 ± 0.84	1.17 ± 0.99	0.0016	*
	AST (U/L)	86.89 ± 133.17	90.73 ± 166.73	163.63 ± 245.33	p<0.001	*
	ALT (U/L)	56.07 ± 70.90	58.96 ± 89.57	78.96 ± 111.72	p<0.001	*
	LDH (U/L)	469.23 ± 318.62	483.62 ± 362.15	579.76 ± 423.25	p<0.001	*
	Serum creatinine (mg/dL)	1.26 ± 0.89	1.22 ± 0.82	1.25 ± 0.80	0.6448
	Calcium (mg/dL)	8.12 ± 0.66	7.98 ± 0.60	7.96 ± 0.69	p<0.001	*
	White blood cell count (/μL)	10071.88 ± 4041.13	9490.01 ± 3770.30	9803.76 ± 4404.10	0.0012	*
	Erythrocyte count (106/μL)	3.78 ± 0.67	3.68 ± 0.64	3.63 ± 0.67	p<0.001	*
	Hemoglobin (g/dL)	11.46 ± 2.01	11.15 ± 1.85	11.06 ± 1.94	p<0.001	*
	Hematocrit (%)	34.23 ± 5.67	33.22 ± 5.35	32.70 ± 5.68	p<0.001	*
	MCV (fL)	90.77 ± 5.31	90.68 ± 4.87	90.35 ± 5.09	0.273
	MCH (pg)	30.36 ± 1.77	30.44 ± 1.63	30.61 ± 1.61	0.0033	*
	MCHC (g/dL)	33.42 ± 1.19	33.58 ± 1.22	33.84 ± 1.37	p<0.001	*
	Platelet count (103/μL)	175.97 ± 79.18	158.20 ± 82.53	139.46 ± 84.47	p<0.001	*
	PT-INR	1.16 ± 0.15	1.26 ± 0.23	1.47 ± 0.36	p<0.001	*
	Fibrinogen (mg/dL)	418.15 ± 150.22	381.12 ± 142.29	359.05 ± 141.63	p<0.001	*
	AT-III (%)	80.12 ± 16.13	72.54 ± 15.63	65.76 ± 18.65	p<0.001	*
	D-dimer (μg/mL)	5.58 ± 7.92	7.00 ± 9.19	6.58 ± 9.72	p<0.001	*
	Vital signs
	Body temperature (℃)	36.93 ± 0.74	36.77 ± 0.95	36.60 ± 0.80	p<0.001	*
	Respiratory rate (/min)	13.48 ± 4.54	13.08 ± 4.81	11.43 ± 7.86	0.0109	*
	Pulse rate (/min)	84.11 ± 17.90	80.64 ± 17.49	77.49 ± 18.73	0.0027	*
	SpO2 (%)	96.56 ± 2.96	96.74 ± 2.61	97.04 ± 3.35	p<0.001	*
	SBP (mmHg)	118.32 ± 21.43	116.22 ± 20.60	113.72 ± 23.63	p<0.001	*
	DBP (mmHg)	69.44 ± 14.29	68.11 ± 14.13	66.10 ± 16.27	0.0011	*
	Balance outputs
	Urine volume (mL/day)	1726.16 ± 1070.46	1661.55 ± 1121.85	1295.75 ± 1064.06	p<0.001	*
	Balance inputs
	TFV (mL)	2808.14 ± 1777.37	2945.67 ± 1902.44	3907.13 ± 2245.25	p<0.001	*
	Plasma product volume (mL)	42.32 ± 257.74	62.12 ± 312.38	86.82 ± 253.27	p<0.001	*
	Only for patients administered the above (mL)	778.06 ± 811.48	824.81 ± 818.68	607.74 ± 365.45	0.509
	Platelet preparation dosage (mL)	6.36 ± 49.55	13.85 ± 75.60	23.85 ± 88.88	p<0.001	*
	Only for patients administered the above (mL)	329.55 ± 146.92	333.91 ± 176.78	295.71 ± 133.60	0.616
	Erythrocyte production volume (mL)	73.07 ± 296.08	119.31 ± 346.38	192.26 ± 381.40	p<0.001	*
	Only for patients administered the above (mL)	612.50 ± 637.80	621.14 ± 559.79	636.95 ± 446.18	0.021	*
	TPV (mL)	121.75 ± 564.03	195.28 ± 669.02	302.93 ± 622.84	p<0.001	*
	Only for patients administered the above (mL)	889.68 ± 1284.58	933.23 ± 1205.25	882.35 ± 787.55	0.025	*
	Medication (heparin dosing)
	BHC before SA (Unit/kg/h/L)	1.22 ± 1.13	1.55 ± 1.48	1.81 ± 1.59	p<0.001	*
	BHC after SA (Unit/kg/h/L)	1.59 ± 1.24	1.65 ± 1.35	1.68 ± 1.49	0.8614

## Sheet: Supplementary Table S6
	Supplementary Table S6.
	Patient characteristics in three classes of target aPTT in the study population for first heparin infusion (A) and multiple infusions (B).
	A.
		Sub-therapeutic	Normal-therapeutic	Supra-therapeutic	p-value	p < 0.05
	n = 837
	837 data	285 data	401 data	151 data
	Patient information
	Sex				0.826
	Male (%)	201 (70.5%)	279 (69.6%)	82 (54.3%)
	Female (%)	84 (29.5%)	122 (30.4%)	69 (45.7%)
	Age (years)	67.72 ± 14.70	71.72 ± 12.77	72.08 ± 15.02	p<0.001	*
	Height (cm)	163.92 ± 9.55	162.40 ± 9.75	159.39 ± 11.22	p<0.001	*
	Weight (kg)	66.11 ± 17.15	62.28 ± 14.87	58.76 ± 16.52	p<0.001	*
	Blood types				0.219
	A	97 (40.2%)	149 (40.9%)	63 (46.3%)
	B	66 (27.4%)	83 (22.8%)	22 (16.2%)
	O	60 (24.9%)	88 (24.2%)	37 (27.2%)
	AB	18 (7.5%)	44 (12.1%)	14 (10.3%)
	CBV (L)	4.57 ± 0.94	4.36 ± 0.83	4.16 ± 0.98	p<0.001	*
	Disease				p<0.001	*
	Circulatory disease	182 (63.9%)	290 (72.3%)	104 (68.9%)
	Cerebrovascular disease	37 (13.0%)	27 (6.7%)	2 (1.3%)
	Other	66 (23.2%)	84 (20.9%)	45 (29.8%)
	Surgery				0.338
	No	249 (87.4%)	359 (89.5%)	141 (93.4%)
	Yes	36 (12.6%)	42 (10.5%)	10 (6.6%)
	ECMO treatment
	ECMO				p<0.001	*
	No	276 (96.8%)	345 (86.0%)	120 (79.5%)
	Yes	9 (3.2%)	56 (14.0%)	31 (20.5%)
	Combination treatment with ECMO
	CRRT				p<0.001	*
	No	284 (99.6%)	391 (97.5%)	138 (91.4%)
	Yes	1 (0.4%)	10 (2.5%)	13 (8.6%)
	Impella				p<0.001	*
	No	285 (100.0%)	397 (99.0%)	146 (96.7%)
	Yes	0 (0.0%)	4 (1.0%)	5 (3.3%)
	aPTT
	Baseline aPTT	38.60 ± 33.93	49.92 ± 43.70	63.45 ± 56.84	p<0.001	*
	Elapsed time (h)	17.23 ± 5.62	16.58 ± 5.76	15.93 ± 6.27	0.0211	*
	Laboratory data
	Albumin (g/dL)	3.45 ± 0.65	3.33 ± 0.72	3.16 ± 0.67	p<0.001	*
	T-Bil (mg/dL)	0.88 ± 0.56	0.88 ± 0.56	0.93 ± 0.71	0.7257
	AST (U/L)	85.33 ± 142.89	100.85 ± 154.82	159.45 ± 219.94	p<0.001	*
	ALT (U/L)	43.39 ± 55.59	51.74 ± 79.16	75.47 ± 101.72	p<0.001	*
	LDH (U/L)	399.96 ± 246.56	431.27 ± 344.93	561.69 ± 440.58	p<0.001	*
	Serum creatinine (mg/dL)	1.18 ± 0.79	1.26 ± 0.83	1.45 ± 1.00	0.0124	*
	Calcium (mg/dL)	8.67 ± 0.66	8.46 ± 0.72	8.42 ± 0.80	0.0019	*
	White blood cell count (/μL)	10108.63 ± 3817.67	9766.63 ± 3881.07	10322.80 ± 4324.71	0.2732
	Erythrocyte count (106/μL)	4.20 ± 0.80	4.04 ± 0.73	4.00 ± 0.81	0.0218	*
	Hemoglobin (g/dL)	12.79 ± 2.43	12.44 ± 2.25	12.29 ± 2.33	0.1228
	Hematocrit (%)	37.92 ± 6.78	36.88 ± 6.35	36.48 ± 6.98	0.1093
	MCV (fL)	90.66 ± 5.94	91.73 ± 5.89	92.30 ± 6.09	0.0735
	MCH (pg)	30.62 ± 2.11	30.96 ± 1.83	30.96 ± 1.90	0.2683
	MCHC (g/dL)	33.68 ± 1.22	33.72 ± 1.21	33.59 ± 1.52	0.6686
	Platelet count (103/μL)	202.37 ± 74.18	185.04 ± 69.69	165.93 ± 69.29	p<0.001	*
	PT-INR	1.15 ± 0.31	1.25 ± 0.43	1.36 ± 0.54	p<0.001	*
	Fibrinogen (mg/dL)	390.76 ± 138.09	344.14 ± 124.33	319.29 ± 122.06	p<0.001	*
	AT-III (%)	93.07 ± 16.50	80.58 ± 17.87	68.30 ± 24.98	p<0.001	*
	D-dimer (μg/mL)	5.69 ± 8.39	4.91 ± 8.84	7.84 ± 12.22	0.2134
	Vital signs
	Body temperature (℃)	36.70 ± 0.82	36.57 ± 0.96	36.36 ± 1.29	0.0221	*
	Respiratory rate (/min)	14.57 ± 5.64	14.20 ± 5.22	13.24 ± 5.99	0.8916
	Pulse rate (/min)	84.73 ± 22.41	84.77 ± 19.16	79.74 ± 19.12	0.3627
	SpO2 (%)	96.82 ± 2.44	97.13 ± 2.52	97.17 ± 2.53	0.1428
	SBP (mmHg)	123.84 ± 25.13	117.00 ± 21.42	118.87 ± 23.76	0.0107	*
	DBP (mmHg)	73.39 ± 16.02	69.38 ± 15.62	71.43 ± 17.89	0.0069	*
	Balance outputs
	Urine volume (mL/day)	1002.94 ± 909.48	727.32 ± 695.65	513.97 ± 578.28	p<0.001	*
	Balance inputs
	TFV (mL)	2245.30 ± 1477.83	2590.89 ± 1894.87	2688.04 ± 1914.00	0.0851
	Plasma product volume (mL)	58.11 ± 287.06	58.05 ± 283.35	79.47 ± 379.70	0.6068
	Only for patients administered the above (mL)	1182.86 ± 606.17	931.20 ± 700.81	1090.91 ± 974.08	0.312
	Platelet preparation dosage (mL)	9.47 ± 63.34	9.85 ± 82.29	10.60 ± 53.73	0.3282
	Only for patients administered the above (mL)	385.71 ± 143.51	564.29 ± 293.99	266.67 ± 68.31	0.057
	Erythrocyte production volume (mL)	71.72 ± 306.5	93.57 ± 361.63	139.07 ± 473.94	0.0699
	Only for patients administered the above (mL)	888.70 ± 673.55	893.33 ± 737.55	913.04 ± 890.32	0.987
	TPV (mL)	139.30 ± 626.01	161.47 ± 674.55	229.14 ± 866.16	0.0703
	Only for patients administered the above (mL)	1654.17 ± 1491.36	1407.61 ± 1500.51	1441.67 ± 1751.78	0.632
	Medication (heparin dosing)
	BHC before SA (Unit/kg/h/L)	-	-	-	-	-
	BHC after SA (Unit/kg/h/L)	1.50 ± 0.98	1.80 ± 1.05	2.65 ± 1.58	p<0.001	*
	B
		sub-therapeutic	normal-therapeutic	supra-therapeutic	p-value	p < 0.05
	n=665
	3672 data	872 data	2382 data	418 data
	Patient information
	Sex				p<0.001	*
	Male (%)	668 (76.6%)	1677 (70.4%)	262 (62.7%)
	Female (%)	204 (23.4%)	705 (29.6%)	156 (37.3%)
	Age (years)	65.56 ± 15.06	68.22 ± 14.47	68.69 ± 14.80	p<0.001	*
	Height (cm)	164.46 ± 9.35	163.20 ± 9.77	161.45 ± 11.48	p<0.001	*
	Weight (kg)	68.41 ± 16.78	65.18 ± 16.06	63.46 ± 17.57	p<0.001	*
	Blood types				0.021	*
	A	363 (44.5%)	979 (43.5%)	185 (45.7%)
	B	154 (18.9%)	466 (20.7%)	74 (18.3%)
	O	225 (27.6%)	539 (23.9%)	87 (21.5%)
	AB	74 (9.1%)	269 (11.9%)	59 (14.6%)
	CBV (L)	4.71 ± 0.91	4.53 ± 0.90	4.41 ± 0.98	p<0.001	*
	Disease				p<0.001	*
	Circulatory disease	530 (60.8%)	1428 (59.9%)	276 (66.0%)
	Cerebrovascular disease	22 (2.5%)	40 (1.7%)	3 (0.7%)
	Other	320 (36.7%)	914 (38.4%)	139 (33.3%)
	Surgery				0.021	*
	No	852 (97.7%)	2327 (97.7%)	402 (96.2%)
	Yes	20 (2.3%)	55 (2.3%)	16 (3.8%)
	ECMO treatment
	ECMO				p<0.001	*
	No	790 (90.6%)	1962 (82.4%)	267 (63.9%)
	Yes	82 (9.4%)	420 (17.6%)	151 (36.1%)
	Combination treatment with ECMO
	CRRT				p<0.001	*
	No	854 (97.9%)	2288 (96.1%)	363 (86.8%)
	Yes	18 (2.1%)	94 (3.9%)	55 (13.2%)
	Impella				p<0.001	*
	No	872 (100.0%)	2360 (99.1%)	404 (96.7%)
	Yes	0 (0.0%)	22 (0.9%)	14 (3.3%)
	aPTT
	Baseline aPTT	43.82 ± 20.15	54.87 ± 22.65	79.75 ± 41.59	p<0.001	*
	Elapsed time (h)	17.71 ± 6.46	15.25 ± 6.22	16.07 ± 6.73	p<0.001	*
	Laboratory data
	Albumin (g/dL)	2.75 ± 0.58	2.66 ± 0.55	2.65 ± 0.59	p<0.001	*
	T-Bil (mg/dL)	0.97 ± 0.76	0.98 ± 0.82	1.25 ± 1.13	p<0.001	*
	AST (U/L)	86.86 ± 118.80	93.66 ± 171.85	146.98 ± 235.01	p<0.001	*
	ALT (U/L)	56.54 ± 71.17	58.76 ± 89.26	77.91 ± 105.17	p<0.001	*
	LDH (U/L)	476.31 ± 325.08	476.71 ± 344.07	597.48 ± 471.40	p<0.001	*
	Serum creatinine (mg/dL)	1.22 ± 0.83	1.23 ± 0.83	1.32 ± 0.85	0.1116
	Calcium (mg/dL)	8.08 ± 0.66	8.01 ± 0.62	7.93 ± 0.65	0.0291	*
	White blood cell count (/μL)	10009.08 ± 4029.50	9537.51 ± 3871.27	10030.03 ± 4105.87	0.0035	*
	Erythrocyte count (106/μL)	3.76 ± 0.66	3.68 ± 0.65	3.67 ± 0.70	0.0081	*
	Hemoglobin (g/dL)	11.45 ± 1.95	11.17 ± 1.87	11.17 ± 2.04	0.0041	*
	Hematocrit (%)	34.17 ± 5.49	33.31 ± 5.41	32.97 ± 5.98	p<0.001	*
	MCV (fL)	91.03 ± 5.14	90.67 ± 5.00	89.92 ± 4.93	0.001	*
	MCH (pg)	30.45 ± 1.76	30.42 ± 1.66	30.50 ± 1.58	0.199
	MCHC (g/dL)	33.45 ± 1.21	33.54 ± 1.21	33.90 ± 1.37	p<0.001	*
	Platelet count (103/μL)	176.74 ± 78.99	159.95 ± 81.62	138.21 ± 88.13	p<0.001	*
	PT-INR	1.19 ± 0.18	1.26 ± 0.24	1.38 ± 0.34	p<0.001	*
	Fibrinogen (mg/dL)	413.23 ± 151.18	386.78 ± 142.19	361.05 ± 151.83	p<0.001	*
	AT-III (%)	80.08 ± 16.65	74.00 ± 16.01	64.72 ± 17.74	p<0.001	*
	D-dimer (μg/mL)	5.24 ± 7.77	6.89 ± 9.18	7.36 ± 9.55	p<0.001	*
	Vital signs
	Body temperature (℃)	36.86 ± 0.72	36.80 ± 0.93	36.65 ± 0.83	p<0.001	*
	Respiratory rate (/min)	13.55 ± 4.98	13.05 ± 4.69	11.68 ± 7.54	0.0147	*
	Pulse rate (/min)	85.23 ± 17.31	79.95 ± 17.69	77.69 ± 18.90	p<0.001	*
	SpO2 (%)	96.51 ± 3.15	96.74 ± 2.69	96.98 ± 2.79	0.0048	*
	SBP (mmHg)	117.77 ± 21.51	116.92 ± 20.80	112.36 ± 22.94	p<0.001	*
	DBP (mmHg)	69.11 ± 14.61	68.43 ± 14.20	65.90 ± 15.50	0.002	*
	Balance outputs
	Urine volume (mL/day)	1743.52 ± 1066.11	1634.11 ± 1102.86	1442.71 ± 1183.44	p<0.001	*
	Balance inputs
	TFV (mL)	2832.93 ± 1817.94	2930.10 ± 1854.73	3894.12 ± 2366.00	p<0.001	*
	Plasma product volume (mL)	46.51 ± 268.27	53.60 ± 290.53	114.83 ± 323.22	p<0.001	*
	Only for patients administered the above (mL)	765.28 ± 803.00	813.25 ± 816.44	666.67 ± 490.40	0.64
	Platelet preparation dosage (mL)	9.75 ± 65.28	11.99 ± 70.04	22.97 ± 82.81	p<0.001	*
	Only for patients administered the above (mL)	340.00 ± 194.19	335.88 ± 170.19	282.35 ± 105.80	0.33
	Erythrocyte production volume (mL)	78.35 ± 323.37	110.44 ± 331.27	204.98 ± 385.88	p<0.001	*
	Only for patients administered the above (mL)	656.92 ± 707.46	608.94 ± 549.52	639.40 ± 432.43	0.064
	TPV (mL)	134.61 ± 616.00	176.02 ± 626.92	342.78 ± 693.57	p<0.001	*
	Only for patients administered the above (mL)	994.75 ± 1400.70	890.21 ± 1163.60	924.39 ± 872.61	0.073
	Medication (heparin dosing)
	BHC before SA (Unit/kg/h/L)	1.24 ± 1.04	1.53 ± 1.47	1.71 ± 1.65	p<0.001	*
	BHC after SA (Unit/kg/h/L)	1.34 ± 0.94	1.65 ± 1.34	2.11 ± 1.79	p<0.001	*

## Sheet: Supplementary Table S7.
	Supplementary Table S7.
	Predictive performance of aPTTin each class for first heparin infusion
	ICD-10	Disease name	Number of cases	Sub-therapeutic	Normal-therapeutic	Supra-therapeutic
				(%)	(%)	(%)
	I21.0	Acute transmural myocardial infarction of anterior wall	135	68.9	5.9	25.2
	U07.1	COVID-19, virus identified	105	84.8	12.4	2.9
	I21.1	Acute transmural myocardial infarction of inferior wall	80	65	7.5	27.5
	I50.0	Congestive heart failure	67	80.6	10.4	9
	I63.4	Cerebral infarction due to embolism of cerebral arteries	54	94.4	3.7	1.9
	I71.0	Dissection of aorta [any part]	39	87.2	12.8	0
	I26.9	Pulmonary embolism without mention of acute cor pulmonale	32	84.4	6.3	9.4
	I20.9	Angina pectoris, unspecified	23	91.3	8.7	0
	I21.2	Acute transmural myocardial infarction of other sites	22	77.3	13.6	9.1
	I20.0	Unstable angina	22	72.7	18.2	9.1
	ICD-10: International Classification of Diseases, 10th Revision

## Sheet: Supplementary Table S8
	Supplementary Table S8.
	Predictive performance of aPTT in each class for first heparin infusion (A) and multiple infusions (B).
	A
	Data	Method	ROC- AUC				PR-AUC				F1				Precision				Recall				Accuracy
			Macro	Sub-therapeutic	Normal-therapeutic	Supra-therapeutic	Macro	Sub-therapeutic	Normal-therapeutic	Supra-therapeutic	Macro	Sub-therapeutic	Normal-therapeutic	Supra-therapeutic	Macro	Sub-therapeutic	Normal-therapeutic	Supra-therapeutic	Macro	Sub-therapeutic	Normal-therapeutic	Supra-therapeutic
	Static	Logistic regression	0.680 ± 0.030	0.711 ± 0.039	0.578 ± 0.024	0.743 ± 0.061	0.506 ± 0.040	0.556 ± 0.054	0.546 ± 0.026	0.423 ± 0.095	0.487 ± 0.060	0.505 ± 0.051	0.592 ± 0.028	0.364 ± 0.162	0.512 ± 0.070	0.545 ± 0.080	0.540 ± 0.017	0.449 ± 0.177	0.481 ± 0.048	0.474 ± 0.037	0.659 ± 0.062	0.311 ± 0.144	0.533 ± 0.035
		SVC	0.701 ± 0.029	0.731 ± 0.018	0.616 ± 0.032	0.747 ± 0.061	0.536 ± 0.038	0.580 ± 0.034	0.586 ± 0.030	0.450 ± 0.084	0.474 ± 0.050	0.497 ± 0.050	0.642 ± 0.026	0.283 ± 0.088	0.578 ± 0.061	0.627 ± 0.059	0.537 ± 0.022	0.571 ± 0.138	0.469 ± 0.038	0.414 ± 0.055	0.801 ± 0.047	0.192 ± 0.068	0.551 ± 0.031
		XGB	0.664 ± 0.025	0.703 ± 0.021	0.579 ± 0.029	0.700 ± 0.037	0.483 ± 0.034	0.573 ± 0.032	0.525 ± 0.021	0.361 ± 0.077	0.470 ± 0.056	0.516 ± 0.047	0.583 ± 0.039	0.309 ± 0.107	0.492 ± 0.062	0.548 ± 0.052	0.532 ± 0.036	0.397 ± 0.122	0.464 ± 0.051	0.488 ± 0.044	0.646 ± 0.047	0.258 ± 0.103	0.520 ± 0.045
		Random forest	0.707 ± 0.030	0.743 ± 0.028	0.626 ± 0.029	0.749 ± 0.049	0.539 ± 0.046	0.604 ± 0.042	0.573 ± 0.025	0.445 ± 0.086	0.453 ± 0.036	0.504 ± 0.046	0.641 ± 0.027	0.212 ± 0.049	0.585 ± 0.067	0.611 ± 0.056	0.536 ± 0.022	0.608 ± 0.159	0.455 ± 0.029	0.432 ± 0.050	0.800 ± 0.053	0.132 ± 0.036	0.550 ± 0.029
		LightGBM	0.682 ± 0.040	0.724 ± 0.034	0.607 ± 0.044	0.708 ± 0.058	0.504 ± 0.052	0.594 ± 0.036	0.551 ± 0.040	0.375 ± 0.086	0.490 ± 0.051	0.547 ± 0.046	0.610 ± 0.015	0.313 ± 0.103	0.525 ± 0.037	0.584 ± 0.043	0.553 ± 0.033	0.438 ± 0.053	0.486 ± 0.049	0.516 ± 0.054	0.684 ± 0.039	0.258 ± 0.121	0.540 ± 0.029
	B
	Data	Method	ROC- AUC				PR-AUC				F1				Precision				Recall				Accuracy
			Macro	Sub-therapeutic	Normal-therapeutic	Supra-therapeutic	Macro	Sub-therapeutic	Normal-therapeutic	Supra-therapeutic	Macro	Sub-therapeutic	Normal-therapeutic	Supra-therapeutic	Macro	Sub-therapeutic	Normal-therapeutic	Supra-therapeutic	Macro	Sub-therapeutic	Normal-therapeutic	Supra-therapeutic
	Static	Logistic regression	0.689 ± 0.020	0.708 ± 0.037	0.615 ± 0.027	0.743 ± 0.017	0.502 ± 0.030	0.439 ± 0.053	0.721 ± 0.023	0.350 ± 0.070	0.417 ± 0.038	0.239 ± 0.028	0.787 ± 0.021	0.225 ± 0.109	0.600 ± 0.040	0.578 ± 0.083	0.675 ± 0.029	0.547 ± 0.128	0.415 ± 0.026	0.153 ± 0.025	0.945 ± 0.017	0.146 ± 0.080	0.666 ± 0.024
		SVC	0.690 ± 0.023	0.692 ± 0.027	0.613 ± 0.030	0.761 ± 0.023	0.496 ± 0.026	0.428 ± 0.038	0.730 ± 0.016	0.333 ± 0.059	0.400 ± 0.044	0.280 ± 0.050	0.778 ± 0.018	0.141 ± 0.107	0.559 ± 0.055	0.507 ± 0.046	0.673 ± 0.030	0.497 ± 0.155	0.403 ± 0.029	0.196 ± 0.047	0.924 ± 0.014	0.087 ± 0.072	0.655 ± 0.024
		XGB	0.721 ± 0.018	0.745 ± 0.022	0.666 ± 0.024	0.750 ± 0.020	0.533 ± 0.025	0.529 ± 0.047	0.759 ± 0.023	0.313 ± 0.051	0.474 ± 0.029	0.445 ± 0.067	0.792 ± 0.019	0.186 ± 0.077	0.587 ± 0.039	0.627 ± 0.055	0.703 ± 0.028	0.431 ± 0.109	0.460 ± 0.024	0.351 ± 0.075	0.908 ± 0.025	0.121 ± 0.053	0.686 ± 0.022
		Random forest	0.732 ± 0.022	0.755 ± 0.030	0.677 ± 0.027	0.763 ± 0.018	0.551 ± 0.030	0.539 ± 0.031	0.772 ± 0.028	0.345 ± 0.069	0.420 ± 0.030	0.381 ± 0.046	0.794 ± 0.020	0.086 ± 0.074	0.589 ± 0.054	0.645 ± 0.054	0.687 ± 0.031	0.436 ± 0.131	0.422 ± 0.020	0.275 ± 0.049	0.941 ± 0.013	0.049 ± 0.045	0.681 ± 0.025
		LightGBM	0.727 ± 0.015	0.750 ± 0.026	0.668 ± 0.021	0.761 ± 0.020	0.543 ± 0.026	0.539 ± 0.040	0.755 ± 0.020	0.337 ± 0.068	0.479 ± 0.020	0.451 ± 0.042	0.793 ± 0.015	0.192 ± 0.072	0.611 ± 0.054	0.634 ± 0.064	0.704 ± 0.024	0.493 ± 0.123	0.463 ± 0.015	0.355 ± 0.052	0.909 ± 0.030	0.124 ± 0.053	0.688 ± 0.015
		Multineural network	0.685 ± 0.030	0.693 ± 0.028	0.665 ± 0.029	0.696 ± 0.021	0.500 ± 0.038	0.413 ± 0.042	0.719 ± 0.029	0.367 ± 0.063	0.358 ± 0.068	0.160 ± 0.135	0.789 ± 0.024	0.124 ± 0.080	0.597 ± 0.058	0.474 ± 0.284	0.665 ± 0.037	0.651 ± 0.202	0.382 ± 0.038	0.100 ± 0.091	0.973 ± 0.021	0.074 ± 0.053	0.662 ± 0.036
	Time-series & static	Logistic regression	0.669 ± 0.021	0.683 ± 0.028	0.600 ± 0.006	0.723 ± 0.036	0.471 ± 0.031	0.399 ± 0.045	0.711 ± 0.019	0.307 ± 0.084	0.416 ± 0.043	0.273 ± 0.036	0.774 ± 0.022	0.200 ± 0.097	0.526 ± 0.046	0.487 ± 0.076	0.676 ± 0.032	0.414 ± 0.163	0.412 ± 0.027	0.194 ± 0.034	0.907 ± 0.021	0.134 ± 0.069	0.649 ± 0.025
		SVC	0.672 ± 0.020	0.671 ± 0.025	0.600 ± 0.018	0.744 ± 0.034	0.476 ± 0.032	0.399 ± 0.038	0.716 ± 0.034	0.317 ± 0.088	0.395 ± 0.036	0.227 ± 0.023	0.780 ± 0.022	0.221 ± 0.099	0.546 ± 0.086	0.506 ± 0.054	0.670 ± 0.031	0.464 ± 0.236	0.400 ± 0.023	0.149 ± 0.025	0.936 ± 0.007	0.115 ± 0.085	0.655 ± 0.026
		XGB	0.708 ± 0.014	0.732 ± 0.013	0.665 ± 0.021	0.726 ± 0.031	0.525 ± 0.031	0.518 ± 0.043	0.750 ± 0.015	0.311 ± 0.090	0.463 ± 0.026	0.417 ± 0.040	0.793 ± 0.010	0.179 ± 0.091	0.595 ± 0.062	0.607 ± 0.069	0.699 ± 0.022	0.478 ± 0.188	0.450 ± 0.017	0.320 ± 0.038	0.918 ± 0.018	0.112 ± 0.060	0.684 ± 0.009
		Random forest	0.691 ± 0.018	0.716 ± 0.022	0.647 ± 0.016	0.710 ± 0.033	0.510 ± 0.030	0.486 ± 0.050	0.756 ± 0.020	0.288 ± 0.061	0.390 ± 0.031	0.261 ± 0.029	0.790 ± 0.019	0.119 ± 0.091	0.622 ± 0.106	0.606 ± 0.105	0.674 ± 0.027	0.587 ± 0.229	0.398 ± 0.020	0.167 ± 0.016	0.955 ± 0.013	0.072 ± 0.060	0.667 ± 0.023
		LightGBM	0.715 ± 0.020	0.745 ± 0.016	0.668 ± 0.021	0.731 ± 0.029	0.531 ± 0.035	0.524 ± 0.045	0.756 ± 0.015	0.314 ± 0.083	0.466 ± 0.033	0.427 ± 0.052	0.795 ± 0.014	0.178 ± 0.101	0.594 ± 0.060	0.620 ± 0.070	0.702 ± 0.026	0.459 ± 0.155	0.454 ± 0.024	0.330 ± 0.055	0.918 ± 0.019	0.114 ± 0.071	0.687 ± 0.013
		Multineural network	0.698 ± 0.018	0.739 ± 0.019	0.652 ± 0.017	0.703 ± 0.030	0.512 ± 0.034	0.492 ± 0.037	0.743 ± 0.022	0.302 ± 0.065	0.384 ± 0.057	0.220 ± 0.096	0.792 ± 0.021	0.141 ± 0.091	0.618 ± 0.059	0.638 ± 0.069	0.672 ± 0.032	0.544 ± 0.196	0.396 ± 0.037	0.137 ± 0.069	0.966 ± 0.015	0.086 ± 0.066	0.669 ± 0.028

## Sheet: Supplementary Table S9
	Supplementary Table S9.
	Predictive performance of aPTT for multiple heparin infusions
	Data	Method	ROC- AUC	PR-	F1	Precision	Recall	Accuracy
				AUC
	Static	Random forest	0.732	0.551	0.42	0.589	0.422	0.681
			± 0.022	± 0.030	± 0.030	± 0.054	± 0.020	± 0.025
	OS-Static		0.7	0.503	0.504	0.515	0.502	0.62
			± 0.007	± 0.022	± 0.018	± 0.024	± 0.022	± 0.011
	US-Static		0.719	0.532	0.474	0.482	0.56	0.505
			± 0.022	± 0.032	± 0.021	± 0.024	± 0.023	± 0.012
	ROC: receiver operating characteristic; AUC: area under the curve; PR: precision–recall OS: oversampling; US: undersampling. Data are presented as mean value ± standard deviation.
